# Supplementary material for: The Acceptability, Engagement, and Feasibility of Mental Health Apps for Marginalized and Underserved Young People: Systematic Review and Qualitative Study
Source: J Med Internet Res. 2024 Jul 30;26:e48964. doi: 10.2196/48964 (PMC11322694; doi:10.2196/48964)
Supplement: Multimedia Appendix 3 [file jmir_v26i1e48964_app3.xlsx]

## Sheet: Table
	SCREENING QUESTIONS		1. QUALITATIVE STUDIES					4. QUANTITATIVE DESCRIPTIVE STUDIES					5. MIXED METHODS STUDIES
Reference	S1. Are there clear research questions?	S2. Do the collected data allow to address the research questions?	1.1. Is the qualitative approach appropriate to answer the research question?	1.2. Are the qualitative data collection methods adequate to address the research question?	1.3. Are the findings adequately derived from the data?	1.4. Is the interpretation of results sufficiently substantiated by data?	1.5. Is there coherence between qualitative data sources, collection, analysis and interpretation?	4.1. Is the sampling strategy relevant to address the research question?	4.2. Is the sample representative of the target population?	4.3. Are the measurements appropriate?	4.4. Is the risk of nonresponse bias low?	4.5. Is the statistical analysis appropriate to answer the research question?	5.1. Is there an adequate rationale for using a mixed methods design to address the research question?	5.2. Are the different components of the study effectively integrated to answer the research question?	5.3. Are the outputs of the integration of qualitative and quantitative components adequately interpreted?	5.4. Are divergences and inconsistencies between quantitative and qualitative results adequately addressed?	5.5. Do the different components of the study adhere to the quality criteria of each tradition of the methods involved?
(Bohleber et al., 2016)	Yes	Yes											Yes	Yes	Yes	Yes	Yes
(Deady et al., 2020)	Yes	Yes											Yes	Yes	Yes	No	Yes
Fleming et al., 2017)	Yes	Yes	No	Yes	Yes	No	Yes
(Francis et al., 2020)	Yes	Yes											Yes	Yes	Yes	Yes	No
(Geirhos et al., 2022)	Yes	No						Yes	No	Yes	No	Yes
(Glover et al., 2019)	Yes	Yes											Yes	Yes	Yes	No	Yes
(Gonsalves et al., 2019)	Yes	Yes											Yes	Yes	Yes	No	Yes
(Gonsalves et al., 2021)	Yes	Yes											Yes	Yes	Yes	No	Yes
(Haug et al., 2017)	Yes	Yes						Yes	Yes	Yes	No	Yes
(Leonard et al., 2018)	Yes	Yes											Yes	No	Yes	No	Yes
(Schueller, Glover, et al., 2019)	Yes	Yes						Yes	No	Yes	No	Yes
(Escobar-Viera et al., 2023)	Yes	Yes						Yes	Yes	Yes	No	Yes
Torok et al., (2022)	Yes	Yes						Yes	Yes	Yes	No	Yes
Yang and Chung (2022)	Yes	Yes						Yes	No	Yes	Yes	Yes
